# Supplementary material for: Non-Invasive Iontophoretic Delivery of Cytochrome c to the Posterior Segment and Determination of Its Ocular Biodistribution
Source: Pharmaceutics. 2022 Aug 31;14(9):1832. doi: 10.3390/pharmaceutics14091832 (PMC9504550; doi:10.3390/pharmaceutics14091832)
Supplement: Supplementary file 1 [file pharmaceutics-14-01832-s001.zip]

Archive with 1 entries (1 files):
- pharmaceutics-1839735-supplementary.pdf
